# Supplementary material for: Effects of Nordic Walking on Functional Capacity of Women Cohort with Breast Cancer
Source: Curr Oncol. 2024 May 25;31(6):2974–84. doi: 10.3390/curroncol31060226 (PMC11203118; doi:10.3390/curroncol31060226)
Supplement: Supplementary file 1 [file curroncol-31-00226-s001.zip]

Archive with 1 entries (1 files):
- curroncol-2992264-supplementary.xlsx
