# Supplementary material for: Effects of Nordic Walking on Functional Capacity of Women Cohort with Breast Cancer
Source: Curr Oncol. 2024 May 25;31(6):2974–84. doi: 10.3390/curroncol31060226 (PMC11203118; doi:10.3390/curroncol31060226)
Supplement: Supplementary file 1 [file curroncol-31-00226-s001.zip › curroncol-2992264-supplementary.xlsx]

## Sheet: supplement S2
Vuckovic et al: Effects of Nordic Walking on Functional Capacity of Women Cohort with Breast Cancer. Curr. Oncol. 2024
Supplement S2: Individual differences in measurement outcomes
		Table A. Body mass index				Table B. Arm pain				Table C. Breast pain				Table D. Difficulties in arm movement				Table E. Hand grip right side						Table F. Hand grip left side						Table G. Arm circumference right					Table H. Arm circumference left					Table I. ROM_anteflexion_right				Table J. ROM_anteflexion_left				Table K. ROM_retroflexion_right
Particpant number		BMI 1	BMI 2	Difference		Arm Pain 1	Arm pain 2	Difference		Breast pain 1	Breast pain 2	Difference		Difficulties in movement 1	Difficulties in movement 2	Difference		Dominant hand	HGR 1	HGR 2	Difference	Affected side		Dominant hand	HGL 1	HGL 2	Difference	Affected side		Affected side	R HAND 1	R HAND 2	Difference		Affected side	L HAND 1	L HAND 2	Difference		AF/D 1	AF/D 2	Difference		AF/L 1	AF/L 2	Difference		RF/D 1	RF/D 2
1		27.9273	28.1531	0.225827		1	1	0		2	1	-1		3	1	-2		1	12	12	0	0		1	10	12	2	0		0	178	180.5	2.5		0	182.5	184	1.5		110	180	-70		130	150	-20		30	60
2		25.7484	25.4178	-0.330579		2	2	0		1	2	1		2	1	-1		1	24	24	0	1		1	20	20	0	1		1	165	166	1		1	168.5	167.5	-1		110	180	-70		110	180	-70		30	60
3		24.6097	24.4995	-0.110193		1	3	2		1	2	1		1	2	1		1	24	28	4	0		1	20	28	8	0		0	161	158.5	-2.5		0	161.5	158	-3.5		180	180	0		180	110	70		60	60
4		28.75	27.9687	-0.78125		1	1	0		1	1	0		1	1	0		1	14	18	4	2		1	14	20	6	2		2	172	172	0		2	171.5	171.5	0		110	150	-40		110	160	-50		35	60
5		24.9403	24.6465	-0.293848		3	2	-1		2	2	0		2	1	-1		1	14	18	4	1		1	18	18	0	1		1	155	157	2		1	156.5	155	-1.5		150	160	-10		160	180	-20		60	60
6		29.4096	29.1865	-0.223081		3	2	-1		2	1	-1		4	3	-1		1	10	12	2	0		1	18	18	0	0		0	179	155.5	-23.5		0	209	193.5	-15.5		140	180	-40		140	160	-20		60	60
7		29.129	28.9667	-0.162278		3	1	-2		2	3	1		2	1	-1		1	20	16	-4	0		1	20	20	0	0		0	170.5	163.5	-7		0	173.5	169	-4.5		140	150	-10		130	150	-20		40	50
8		32.8456	32.6932	-0.152416		1	1	0		2	1	-1		1	1	0		1	30	24	-6	1		1	26	30	4	1		1	198	191	-7		1	197	199	2		150	170	-20		180	180	0		40	60
9		29.3105	29.7457	0.435109		3	2	-1		2	2	0		1	1	0		1	14	16	2	0		1	14	16	2	0		0	163	164.5	1.5		0	164.5	166.5	2		165	180	-15		110	160	-50		40	60
10		31.1964	25.0341	-6.16225		3	2	-1		1	2	1		2	2	0		1	18	18	0	1		1	16	20	4	1		1	166.5	174.5	8		1	172.5	174.5	2		145	170	-25		145	180	-35		40	60
11		27.9195	26.2543	-1.66525		3	3	0		2	2	0		3	2	-1		2	18	24	6	0		2	30	30	0	0		0	178.5	175	-3.5		0	206.5	179.5	-27		140	160	-20		160	150	10		55	60
12		24.5975	23.4501	-1.14741		2	2	0		2	2	0		2	1	-1		1	22	24	2	0		1	22	28	6	0		0	161	162.5	1.5		0	162.5	161	-1.5		150	160	-10		160	160	0		40	50
13		32.281	28.7994	-3.48161		2	2	0		2	2	0		2	1	-1		1	14	18	4	0		1	10	16	6	0		0	189.5	185.5	-4		0	206	192.5	-13.5		180	180	0		140	180	-40		60	60
14		32.2498	30.6336	-1.61616		4	3	-1		4	3	-1		4	2	-2		1	18	24	6	1		1	24	32	8	1		1	185	185	0		1	190.5	187.5	-3		140	160	-20		160	160	0		50	60
		Number of positive differences*: 12				Number of positive differences: 6				Number of positive differences: 4				Number of positive differences: 9				Number of positive differences: 9							Number of positive differences: 9					Number of positive differences: 6					Number of positive differences: 9					Number of positive differences: 12				Number of positive differences: 10				Number of positive differences: 10
		Number of negative differences:2				Number of negative differences: 1				Number of negative differences: 4				Number of negative differences: 1				Number of negative differences:2							Number of negative differences:0					Number of negative differences:6					Number of negative differences: 4					Number of negative differences: 0				Number of negative differences: 1				Number of negative differences: 0
		No change: 0				No change: 7				No change: 6				No change: 4				No change: 3							No change: 5					No change: 2					No change: 1					No change: 2				No change: 3				No change: 4
																		1-dominant hand right							1-dominant hand right					0-left
																		2-dominant hand left							2-dominant hand left					1-right
		*Postive differences are oncethat are supposed to lead towards																0-left							0-left					2-bill
		better clinical outcome regardless of the mathematical sign (+ or -)																1-right							1-right
																		2-bill							2-bill					mild <3cm
		**As for Tables 2, 3 and 4, participant 3 underwent chemotherapy 5 days prior to 2nd measurement.																												moderate 3-5cm difference
																														severe difference >5cm
[truncated: 19 more columns]
